# Supplementary material for: The effects of different doses of exercise on pancreatic β-cell function in patients with newly diagnosed type 2 diabetes: study protocol for and rationale behind the “DOSE-EX” multi-arm parallel-group randomised clinical trial
Source: Trials. 2021 Apr 1;22:244. doi: 10.1186/s13063-021-05207-7 (PMC8017660; doi:10.1186/s13063-021-05207-7)
Supplement: Supplementary file 4 — Additional file 4. Hyperglycaemic Clamp Blood Sampling Schedule. [file 13063_2021_5207_MOESM4_ESM.xlsx]

## Sheet: Clamp
	HYPERGLYCEMIC CLAMP
							Blood Samples (mls to draw)							Sample Storage (number of 1.5 ml microtubes. Place 0,5-1,0 ml in each tube)
		Time		Timer	Tracer Infusion Rate (ml/min)		PLASMA							Sample	PLASMA					ISOTOPES/Tracer sample
Hct		(min)	(hh:mm)	(hh:mm)	Glucose	Palmitate/Glycerol	Hep Syr (gluc/K+)	EDTA		EDTA	EDTA+Apo	Labka	Total mls	Number	Glucose Kinetics	Cryotube Insulin+C-peptide	Cytokines/Lipids (EDTA)	Incretins (EDTA + A+DPP-4)		Glucose	Glycerol	GLP-1
Hct	Start Tracer	-120	00:00:00	00:00:00	0.4	0.2	0.5	3		9		5.5	17.5	1	1					1	1	1
		-30	01:30:00	01:30:00	0.4	0.2	0.5
		-20	01:40:00	01:40:00	0.4	0.2	0.5	3					3	2	1
		-10	01:50:00	01:50:00	0.4	0.2	0.5	3					3	3	1
Hct	Start Clamp	0	02:00:00	00:00:00	0.4	0.0333333	0.5	6		9	4	5.5	24.5	4	1	1	5	1
		1	02:01:00	00:01:00	0.4	0.0333333
		2	02:02:00	00:02:00	0.4	0.0333333		6					6	5	1	1
		4	02:04:00	00:04:00	0.4	0.0333333		6					6	6	1	1
		5	02:05:00	00:05:00	0.4	0.03	0.5
		6	02:06:00	00:06:00	0.4	0.0333333		6					6	7	1	1
		10	02:10:00	00:10:00	0.4	0.0333333	0.5	6					6	8	1	1
	Adjust GIR	15	02:15:00	00:15:00	0.4	0.0333333	0.5
		20	02:20:00	00:20:00	0.4	0.0333333	0.5
		25	02:25:00	00:25:00	0.4	0.0333333	0.5
		30	02:30:00	00:30:00	0.4	0.0333333	0.5	6			4		10	9	1	1		1
		35	02:35:00	00:35:00	0.4	0.0333333	0.5
		40	02:40:00	00:40:00	0.4	0.0333333	0.5
		45	02:45:00	00:45:00	0.4	0.0333333	0.5
		50	02:50:00	00:50:00	0.4	0.0333333	0.5	6			4		10	10	1	1		1
		55	02:55:00	00:55:00	0.4	0.0333333	0.5
Hct		60	03:00:00	01:00:00	0.4	0.0333333	0.5					5.5		11
		65	03:05:00	01:05:00	0.4	0.0333333	0.5
		70	03:10:00	01:10:00	0.4	0.0333333	0.5
	WC	75	03:15:00	01:15:00	0.4	0.0333333	0.5
		80	03:20:00	01:20:00	0.4	0.0333333	0.5
		85	03:25:00	01:25:00	0.4	0.0333333	0.5
		90	03:30:00	01:30:00	0.4	0.0333333	0.5	6			4		10	12	1	1		1
		95	03:35:00	01:35:00	0.4	0.0333333	0.5
		100	03:40:00	01:40:00	0.4	0.0333333	0.5	6					6	13	1	1
		105	03:45:00	01:45:00	0.4	0.0333333	0.5
		110	03:50:00	01:50:00	0.4	0.0333333	0.5	6					6	14	1	1
		115	03:55:00	01:55:00	0.4	0.0333333	0.5
Hct	Start GLP-1	120	04:00:00	00:00:00	0.4	0.0333333	0.5	6		9	4	5.5	24.5	15	1	1	5	1
		122	04:02:00	00:02:00	0.4	0.0333333		6					6	16	1	1
		124	04:04:00	00:04:00	0.4	0.0333333		6					6	17	1	1
		125	04:05:00	00:05:00	0.4	0.03	0.5
		126	04:06:00	00:06:00	0.4	0.0333333		6					6	18	1	1
		130	04:10:00	00:10:00	0.4	0.0333333	0.5	6					6	19	1	1
		135	04:15:00	00:15:00	0.4	0.0333333	0.5
		140	04:20:00	00:20:00	0.4	0.0333333	0.5
		145	04:25:00	00:25:00	0.4	0.0333333	0.5
		150	04:30:00	00:30:00	0.4	0.0333333	0.5	6			4		10	20	1	1		1
		155	04:35:00	00:35:00	0.4	0.0333333	0.5
		160	04:40:00	00:40:00	0.4	0.0333333	0.5	6					6	21	1	1
		165	04:45:00	00:45:00	0.4	0.0333333	0.5
		170	04:50:00	00:50:00	0.4	0.0333333	0.5	6			4		10	22	1	1		1
		175	04:55:00	00:55:00	0.4	0.0333333	0.5
Hct	Inject Arg HCl	180	05:00:00	00:00:00	0.4	0.0333333	0.5	6		9	4	5.5	24.5	23	1	1	5	1
		181	05:01:00	00:01:00	0.4	0.0333333	0.5	6					6	24	1	1
		182	05:02:00	00:02:00	0.4	0.0333333	0.5	6					6	25	1	1
		183	05:03:00	00:03:00	0.4	0.0333333	0.5	6					6	26	1	1
		184	05:04:00	00:04:00	0.4	0.0333333	0.5	6					6	27	1	1
		185	05:05:00	00:05:00	0.4	0.03	0.5
		186	05:06:00	00:06:00	0.4	0.0333333		6					6	28	1	1
		190	05:10:00	00:10:00	0.4	0.0333333	0.5	6					6	29	1	1
							PICO	EDTA		EDTA	EDTA + Apo	Labka
					Number of samples		47	25		4	8	5	Number of microtubes		28	25	15	8
								3
	Blood samplin tube	Stk	Sample size		Blood drawn		Waste								Tubes for pipetting		Stk.
	PICO	47	0.5	ml	23.5	ml	51	ml							Transparent inkl.tracer		31
	EDTA	29	6	ml	174	ml									Cryo		25
	EDTA	7	3	ml	21	ml									Turquoise		15
	EDTA + Apo	8	4	ml	32	ml	Total blood drawn incl waste				319	ml			Pink		8
	Litium + Hep	5	3.5	ml	17.5	ml
	EDTA	5	2	ml	10	ml

## Sheet: OGTT - no tracer, minus antici 
ORAL GLUCOSE TOLERANCE TEST
			Blood Samples (mls to draw)								Sample Storage (number of 1.5 ml microtubes)
	Time		PLASMA				SERUM	OGTT		URINE	Sample	PLASMA				SERUM	OGTT	Urine
	(min)	(hh:mm)	NaF	EDTA	EDTA + Apo (140µl)	EDTA + Apo (50 µl) + DPP (20 µl)	Red	Paracetamol	Glucose		Number	Glucose Kinetics (NaF)	Cytokines/Lipids (EDTA)	Ins/C-pep/Incretins (EDTA + A)	Incretins (EDTA + A + D)	misc		Plain Tube
Ingest OGTT	0	00:00:00	2	9	6	2	1+1	1	1	6	1	1	3	2	1	1	2	4
	1	00:01:00			6	2	1				2			2	1
	2	00:02:00			6	2	1				3			2	1
	4	00:04:00			6	2	1				4			2	1
	6	00:06:00			6	2	1				5			2	1
	10	00:10:00	2		6	2	1				6	1		2	1
	20	00:20:00	2		6	2	1+1				7	1		2	1	1
	30	00:30:00	2								8	1
	40	00:40:00	2		6	2	1+1				9	1		2	1	1
	50	00:50:00	2								10	1
	60	01:00:00	2		6	2	1+1				11	1		2	1	1
	70	01:10:00	2								12	1
	80	01:20:00	2		6	2	1+1				13	1		2	1	1
	90	01:30:00	2								14	1
	100	01:40:00	2		6	2	1+1				15	1		2	1	1
	110	01:50:00	2								16	1
	120	02:00:00	2		6	2	1+1				17	1		2	1	1
	130	02:10:00	2								18	1
	140	02:20:00	2		6	2	1+1				19	1		2	1	1
	150	02:30:00	2								20	1
	160	02:40:00	2		6	2	1+1				21	1		2	1	1
	170	02:50:00	2								22	1
	180	03:00:00	2		6	2	1+1				23	1		2	1	1
						172	total ml drawn								83	total tubes stored

## Sheet: OGTT with tracers
ORAL GLUCOSE TOLERANCE TEST
						Blood Samples (mls to draw)						Sample Storage (number of 1.5 ml microtubes)
	Time		Tracer Infusion Rate			PLASMA				SERUM		Sample	PLASMA				SERUM
	(min)	(hh:mm)	(ml/min)	(µmol/kg/min)		NaF	EDTA	EDTA + Apo	EDTA + Apo + DPP	Red		Number	Glucose Kinetics (NaF)	Cytokines/Lipids (EDTA)	Ins/C-pep/Incretins (EDTA + A)	Incretins (EDTA + A + D)	misc
Start Tracer	-120	00:00:00		0.2		2	9	6	2	2		1	1	3	2	1	1
	-20	01:40:00		0.2		2						2	1
	-10	01:50:00		0.2		2						3	1
	-2	01:58:00		0.2				6	2			4			2	1
	-1	01:59:00		0.2				6	2			5			2	1
Ingest OGTT	0	02:00:00		0.2		2		6	2	2		6	1		2	1	1
	1	02:01:00		0.2				6	2	1		7			2	1
	2	02:02:00		0.2				6	2	1		8			2	1
	4	02:04:00		0.2				6	2	1		9			2	1
	6	02:06:00		0.2				6	2	1		10			2	1
	10	02:10:00		0.18		2		6	2	1		11	1		2	1
	20	02:20:00		0.16		2		6	2	2		12	1		2	1	1
	30	02:30:00		0.12		2						13	1
	40	02:40:00		0.08		2		6	2	2		14	1		2	1	1
	50	02:50:00		0.06		2						15	1
	60	03:00:00		0.06		2		6	2	2		16	1		2	1	1
	70	03:10:00		0.06		2						17	1
	80	03:20:00		0.06		2		6	2	2		18	1		2	1	1
	90	03:30:00		0.06		2						19	1
	100	03:40:00		0.06		2		6	2	2		20	1		2	1	1
	110	03:50:00		0.06		2						21	1
	120	04:00:00		0.06		2		6	2	2		22	1		2	1	1
	130	04:10:00		0.06		2						23	1
	140	04:20:00		0.06		2		6	2	2		24	1		2	1	1
	150	04:30:00		0.06		2						25	1
	160	04:40:00		0.06		2		6	2	2		26	1		2	1	1
	170	04:50:00		0.06		2						27	1
	180	05:00:00		0.06		2		6	2	2		28	1		2	1	1
						224	total ml drawn						90	total tubes stored

## Sheet: OGTT - no tracer, plus anticipa
ORAL GLUCOSE TOLERANCE TEST
						Blood Samples (mls to draw)								Sample Storage (number of 1.5 ml microtubes)
	Time		Tracer Infusion Rate			PLASMA				SERUM	URINE	OGTT		Sample	PLASMA				SERUM	URINE	OGTT
	(min)	(hh:mm)	(ml/min)	(µmol/kg/min)		NaF	EDTA	EDTA + Apo	EDTA + Apo + DPP	Red				Number	Glucose Kinetics (NaF)	Cytokines/Lipids (EDTA)	Ins/C-pep/Incretins (EDTA + A)	Incretins (EDTA + A + D)	misc	Plain Tube
	-10	00:00:00		0.2		2	9	6	2	1+1	6	1		1	1	3	2	1	1	4	1
	-2	00:08:00		0.2				6	2	1				2			2	1
	-1	00:09:00		0.2				6	2	1				3			2	1
Ingest OGTT	0	00:10:00		0.2				6	2	1				4			2	1
	1	00:11:00		0.2				6	2	1				5			2	1
	2	00:12:00		0.2				6	2	1				6			2	1
	4	00:14:00		0.2				6	2	1				7			2	1
	6	00:16:00		0.2				6	2	1				8			2	1
	10	00:20:00		0.18		2		6	2	1				9	1		2	1
	20	00:30:00		0.16		2		6	2	1+1				10	1		2	1	1
	30	00:40:00		0.12		2								11	1
	40	00:50:00		0.08		2		6	2	1+1				12	1		2	1	1
	50	01:00:00		0.06		2								13	1
	60	01:10:00		0.06		2		6	2	1+1				14	1		2	1	1
	70	01:20:00		0.06		2								15	1
	80	01:30:00		0.06		2		6	2	1+1				16	1		2	1	1
	90	01:40:00		0.06		2								17	1
	100	01:50:00		0.06		2		6	2	1+1				18	1		2	1	1
	110	02:00:00		0.06		2								19	1
	120	02:10:00		0.06		2		6	2	1+1				20	1		2	1	1
	130	02:20:00		0.06		2								21	1
	140	02:30:00		0.06		2		6	2	1+1				22	1		2	1	1
	150	02:40:00		0.06		2								23	1
	160	02:50:00		0.06		2		6	2	1+1				24	1		2	1	1
	170	03:00:00		0.06		2								25	1
	180	03:10:00		0.06		2		6	2	1+1				26	1		2	1	1
						199	total ml drawn								91	total tubes stored
